# Supplementary material for: Gender differences in microRNA expression in levodopa-naive PD patients
Source: J Neurol. 2023 Apr 13;270(7):3574–82. doi: 10.1007/s00415-023-11707-0 (PMC10267004; doi:10.1007/s00415-023-11707-0)
Supplement: Supplementary file 1 — Supplementary file1 (ODS 8 KB) [file 415_2023_11707_MOESM1_ESM.ods]

## Sheet: Males
Patients	sex	deltact miR-146a	deltact miR-34a
19SA0010 T0	0	0,885	4,94
19SA0011 T0	0	1,385	4,995
19SA0021 T0	0	1,58	6,3
19SA0024 T0	0	2,74	5,49
19SA0025 T0	0	2,15	7,14
19SA0032 T0	0	1,63	6,5
19SA0034 T0	0	2,28	7,35
19SA0035 T0	0	1,62	4,64
19SA0040 T0	0	3,68	7,21
19SA0041 T0	0	2,15	6,97
19SA0044 T0	0	3,04	8,18
19SA0050 T0	0	1,79	6,98
19SA0051 T0	0	1,55	6,63
19SA0052 T0	0	0,48	6,265
19SA0053 T0	0	1,295	6,45
19SA0058 T0	0	1,155	6,305
19SA0059 T0	0	-1,14	4,96
19SA0060 T0	0	1,42	6,33
19SA0066 T0	0	-0,05	5,94
19SA0069 T0	0	1,76	5,05
19SA0073 T0	0	1,44	6,85
19SA0076 T0	0	0,77	6,63
19SA0078 T0	0	-0,02	5,87
19SA0079 T0	0	0,88	6,26
19SA0080 T0	0	2,23	8,64
19SA0081 T0	0	1,8	7,16
19SA0082 T0	0	0,34	5,715
19SA0083 T0	0	-0,06	6,05
19SA0090 T0	0	1,31	5,73
19SA0092 T0	0	1,175	6,52
19SA0094 T0	0	2,19	6,04
19SA0096 T0	0	1,135	7,025
19SA0099 T0	0	-0,19	6,38
19SA0104 T0	0	1,44	7,39
19SA0106 T0	0	0,6	6,71
19SA0108 T0	0	1,21	7,38
19SA0110 T0	0	1,05	6,55
19SA0112 T0	0	-0,15	5,58
19SA0138 T0	0	-0,18	5,39
19SA0142 T0	0	0,15	6,66
19SA0143 T0	0	-0,37	6,885
19SA0144 T0	0	-0,17	5,465
19SA0146 T0	0	-0,64	6,41
19SA0149 T0	0	-0,89	5,53
19SA0161 T0	0	1,37	5,52
19SA0168 T0	0	-0,05	4,32
19SA0169 T0	0	0,98	5,69
19SA0170 T0	0	-0,705	4,635
19SA0171 T0	0	0,005	7,175
19SA0172 T0	0	-1,375	6,14
19SA0173 T0	0	-0,02	7,055
19SA0175 T0	0	0,49	4,795
19SA0176 T0	0	0,35	5,315
19SA0177 T0	0	0,37	5,39
19SA0178 T0	0	0,275	5,83
19SA0179 T0	0	-0,08	5,88
19SA0180 T0	0	2,03	7,34
19SA0183 T0	0	0,41	6,805
19SA0190 T0	0	0,24	6,31

## Sheet: Females
Patients	Sex	Delta ct miR-146a	Deltact miR-34a
19SA0018 T0	1	3,27	8,69
19SA0019 T0	1	5,41	9,3
19SA0028 T0	1	2,38	6,44
19SA0043 T0	1	2,36	7,53
19SA0046 T0	1	2,34	5,775
19SA0047 T0	1	2,89	7,04
19SA0048 T0	1	-0,415	6,4
19SA0049 T0	1	-0,605	5,205
19SA0056 T0	1	0,51	5,87
19SA0057 T0	1	0,415	5,58
19SA0061 T0	1	-0,18	4,42
19SA0067 T0	1	0,55	5,86
19SA0068 T0	1	0,01	6,45
19SA0070 T0	1	1,1	6,74
19SA0071 T0	1	-0,37	4,45
19SA0077 T0	1	0,58	6,61
19SA0084 T0	1	0,48	5,31
19SA0086 T0	1	0,34	4,33
19SA0087 T0	1	2,08	6,75
19SA0093 T0	1	1,6	6,69
19SA0095 T0	1	0,705	6,35
19SA0097 T0	1	0,07	5,155
19SA0098 T0	1	0,23	5,92
19SA0107 T0	1	-0,07	5,99
19SA0113 T0	1	-0,355	4,735
19SA0141 T0	1	-1,11	5,46
19SA0150 T0	1	0,25	6,2
19SA0151 T0	1	-0,05	4,95
19SA0153 T0	1	-0,28	5,2
19SA0154 T0	1	-0,04	3,9
19SA0155 T0	1	0,47	6,33
19SA0157T0	1	-1,07	6,175
19SA0163 T0	1	0,44	5,24
19SA0166 T0	1	-0,1	3,305
19SA0174 T0	1	-0,125	6,02
19SA0181 T0	1	-1,48	4,92
19SA0182 T0	1	0	5,435
19SA0184 T0	1	-0,11	6,07
19SA0185 T0	1	-0,435	6,035
19SA0186 T0	1	-0,015	5,375
19SA0187 T0	1	-0,075	5,17
19SA0188 T0	1	-0,74	5,64
19SA0189 T0	1	0,42	5,59
19SA0192 T0	1	2,26	3,42
19SA0193 T0	1	-2,225	5,3
